# Supplementary material for: Physical activity patterns after diagnosis and survival of prognostic colorectal cancer subgroups
Source: JNCI Cancer Spectr. 2025 Dec 15;10(1):pkaf116. doi: 10.1093/jncics/pkaf116 (PMC12783896; doi:10.1093/jncics/pkaf116)
Supplement: pkaf116_Supplementary_Data [file pkaf116_supplementary_data.zip]

Archive with 1 entries (1 files):
- Supplemental data - CRC PA change & survival v2.pdf
